# Supplementary material for: A New Enterobacter cloacae Bacteriophage EC151 Encodes the Deazaguanine DNA Modification Pathway and Represents a New Genus within the Siphoviridae Family
Source: Viruses. 2021 Jul 15;13(7):1372. doi: 10.3390/v13071372 (PMC8310023; doi:10.3390/v13071372)
Supplement: Supplementary file 1 [file viruses-13-01372-s001.zip]

Archive with 3 entries (3 files):
- Table S1 final.pdf
- Table S2 final.pdf
- Figure S1.jpg
